# Supplementary material for: Early Clinical Experience with Trifluridine/Tipiracil for Refractory Metastatic Colorectal Cancer: The ROS Study
Source: Cancers (Basel). 2021 Sep 8;13(18):4514. doi: 10.3390/cancers13184514 (PMC8468101; doi:10.3390/cancers13184514)
Supplement: Supplementary file 1 [file cancers-13-04514-s001.zip]

Archive with 4 entries (4 files):
- 2021_04_29_ROS_SuppTable2-Cancers_1.0.pdf
- 2021_08_02_ROS_SuppTable1-Cancers_1.0.pdf
- Fig supplementary.eps
- Fig supplementary.pdf
